# Supplementary material for: Comprehensive Analysis of Seasonal and Geographical Variation in UVB Radiation Relevant for Vitamin D Production in Europe
Source: Nutrients. 2022 Dec 6;14(23):5189. doi: 10.3390/nu14235189 (PMC9735494; doi:10.3390/nu14235189)
Supplement: Supplementary file 1 [file nutrients-14-05189-s001.zip]

Archive with 1 entries (1 files):
- nutrients-2040637-supplementary.pdf
